# Supplementary material for: Post-mortem validation of in vivo TSPO PET as a microglial biomarker
Source: Brain. 2025 Feb 26;148(6):1904–10. doi: 10.1093/brain/awaf078 (PMC12129730; doi:10.1093/brain/awaf078)
Supplement: awaf078_Supplementary_Data [file awaf078_supplementary_data.zip]

Archive with 2 entries (2 files):
- brain-2024-01269-File006.pdf
- SupplementaryMaterial2finalproofs.pdf
